# Supplementary material for: A Flower Bud from the Lower Cretaceous of China
Source: Biology (Basel). 2022 Nov 1;11(11):1598. doi: 10.3390/biology11111598 (PMC9687830; doi:10.3390/biology11111598)
Supplement: Supplementary file 1 [file biology-11-01598-s001.zip]

Archive with 1 entries (1 files):
- biology-1963782-supplementary.pdf
